# Supplementary material for: The physician factor and anatomical site in 8846 consecutive mediastinal lymph node aspirations in a cross-sectional study
Source: Sci Rep. 2023 Jan 31;13:1784. doi: 10.1038/s41598-022-26962-w (PMC9889352; doi:10.1038/s41598-022-26962-w)
Supplement: Supplementary file 2 — Supplementary Information 2. [file 41598_2022_26962_MOESM2_ESM.xls]

## Sheet: Examples
Appendix B – Example Cases
Anonymous ID	Parts	Diagnosis	loc_code1	proc_code1	Year	Consultation	Count of addenda	Addenda	fdx_code1	fdx_code2	fdx_code3	fdx_code4	Category
m188756917	FINE NEEDLE ASPIRATION - EBUS - LYMPH NODE 12R (1 OF 5)	Non-Diagnostic. Mainly bronchial cells present. No lymphoid component identified.	ln_st12r	EBUS	19		0		dx70	dx99			INSUF
m215620751	FINE NEEDLE ASPIRATION - EBUS - LYMPH NODE 4R	Rare groups of atypical cells present in a lymphoid background.	ln_st4r	EBUS	17		0		dx27				ATYP
m584264510	FINE NEEDLE ASPIRATION - LYMPH NODE 4R - EBUS (#2 of 3)	Insufficient material for cytological interpretation. Specimen consists of scant lymphocytes and macrophages.	ln_st4r	EBUS	16		0		dx99				INSUF
m592703012	FINE NEEDLE ASPIRATION - LYMPH NODE 10R - EBUS (#4 of 5)	Malignant cells present suggestive of non-small cell carcinoma.	ln_st10r	EBUS	15	Consultation # 1 Review by Pulmonary Pathology DST is requested. Findings are as originally reported and interpreted. This is a cytokeratin 7 positive, TTF1 and Napsin A negative carcinoma, non-small cell type, which may be pulmonary in origin. There is no evidence that tumor cells are related to a known prostatic adenocarcinoma (XXXXX) given that immunohistochemistry for prostatic markers PSA, P…	2	Addendum #2 Entered: XXXXXX BIOMARKER SYNOPTIC DATA Adequacy of Sample for Testing: Adequate Estimated % Tumor Cellularity: 10 EGFR Mutational Analysis: No mutation detected, wild-type EGFR allele Method: Real-time PCR, EntroGen EGFR Mutation Analysis Kit Exons 18, 19, 20, 21 Refer to Molecular Oncology Report XXXXXX ALK Rearrangement: No rearrangement detected Method: Immunohistochemistry (IHC) …	dx02	dx34	dx36		MAL
m606412023	FINE NEEDLE ASPIRATION - EUS - LYMPH NODE 7 (4 OF 4)	Benign. A mixed population of lymphocytes and pigment laden macrophages, suggestive of a benign lymph node.	ln_st7	EUS	19		0		dx70	dx79			BEN
m783040640	FINE NEEDLE ASPIRATION - EUS - LYMPH NODE 7 (3 OF 5)	Malignant cells present. SMALL CELL NEUROENDOCRINE CARCINOMA IHC POFILE; TTF1 CAM5.2, CHROMOGRANIN, SYNAPTOPHYSIN AND (P63) POSITIVE. KI67>90%. Although there are some larger neoplastic cells seen overall the features are that of a small cell carcinoma. In consultation with XXXXXXXX.	ln_st7	EUS	18		0		dx04				MAL
m906288524	FINE NEEDLE ASPIRATION - EBUS - LYMPH NODE 4R - ( 1 of 2 )	Benign A mixed population of lymphocytes present with tingible-body macrophages.	ln_st4r	EBUS	18		0		dx79				BEN
m989025696	FINE NEEDLE ASPIRATION - LYMPH NODE 4R - EBUS	Few atypical but degenerated cells with benign bronchial and inflammatory cells present. Suggest further investigation and clinical and radiologic correlation.	ln_st4r	EBUS	15		0		dx27				ATYP

## Sheet: Regression Analysis
Regression Equations in R
print ("---------------------------------------------------------------------------------------------------")
print ("Now doing LR for xBEN, xSUSP, xMAL, xINSUF... ")
print ("---------------------------------------------------------------------------------------------------")
# NOTE: The 'x' is for mutually eXclusive; a given case can only be in one of these categories.
# The hierarchy is xMAL over xSUSP over xINSUF over xBEN; this is defined in 'csvcleananalyze'.
print(" ")
print("xBEN ~ PATHOLOGIST + CLINICIAN + LOC")
# Using 'lrm'
library(Hmisc)
library(rms)
mylrm=lrm(xBEN ~ PATHOLOGIST + CLINICIAN + LOC, data = mydata2)
anova(mylrm)
print(" ")
print("xSUSP ~ PATHOLOGIST + CLINICIAN + LOC")
mylrm=lrm(xSUSP ~ PATHOLOGIST + CLINICIAN + LOC, data = mydata2)
anova(mylrm)
print(" ")
print("xMAL ~ PATHOLOGIST + CLINICIAN + LOC")
mylrm=lrm(xMAL ~ PATHOLOGIST + CLINICIAN + LOC, data = mydata2)
anova(mylrm)
print(" ")
print("xINSUF ~ PATHOLOGIST + CLINICIAN + LOC")
mylrm=lrm(xINSUF ~ PATHOLOGIST + CLINICIAN + LOC, data = mydata2)
anova(mylrm)
print ("---------------------------------------------------------------------------------------------------")
print ("Now doing LR for SmCC, Adn, NSCC (NOS), SCC... ")
print ("---------------------------------------------------------------------------------------------------")
print(" ")
print("Adn ~ PATHOLOGIST + CLINICIAN + LOC")
mylrm=lrm(Adn ~ PATHOLOGIST + CLINICIAN + LOC, data = mydata2)
anova(mylrm)
print(" ")
print("SCC ~ PATHOLOGIST + CLINICIAN + LOC")
mylrm=lrm(SCC ~ PATHOLOGIST + CLINICIAN + LOC, data = mydata2)
anova(mylrm)
print(" ")
print("NSCC ~ PATHOLOGIST + CLINICIAN + LOC")
mylrm=lrm(NSCC ~ PATHOLOGIST + CLINICIAN + LOC, data = mydata2)
anova(mylrm)
print(" ")
print("SmCC ~ PATHOLOGIST + CLINICIAN + LOC")
mylrm=lrm(SmCC ~ PATHOLOGIST + CLINICIAN + LOC, data = mydata2)
anova(mylrm)
Note: The analysis in SAS is different. Details are not shown for SAS. The SAS and R output are not significantly different.
